# Supplementary material for: Synaptotagmin-like protein 1 is a potential diagnostic and prognostic biomarker in endometrial cancer based on bioinformatics and experiments
Source: J Ovarian Res. 2023 Jan 19;16:16. doi: 10.1186/s13048-023-01097-2 (PMC9850549; doi:10.1186/s13048-023-01097-2)
Supplement: Supplementary file 1 — Additional file 1: Figure S1. SYTL1 protein in S392 locus was higher in UCEC. A. The putativephosphorylation sites of SYTL1 were analyzed using ProsphoNET database. B and C. Theexpression level of SYTL1 phosphoprotein (S216 and S392) between normal tissues and ECwas analyzed via the UALCAN. Figure S2. The mutation features of SYTL1 for the TCGA tumors were analyzed usingthe cBioPortal tool. A and B. The alteraion frequency with mutation type in human cancersand mutation sites in UCEC. C-F. The potential correlation between mutation status andoverall, disease-free, progression-free and disease-specific survival of UCEC was assessed. [file 13048_2023_1097_MOESM1_ESM.xlsx]

## Sheet: Sheet1
ID	log2FoldChange	pvalue	type
SYTL1	5.36043	0	Up
URGCP-MRPS24	8.49196	2.47672e-10	Up
GJA1	-5.415	0.0161933	Down
STS	7.48689	7.70159e-07	Up
U2AF1	3.91609	0.000133606	Up
EREG	-1.8529	0.017444	Down
H4C6	-5.34467	0.0198237	Down
POU2AF1	3.1988	0.000169413	Up
IL6	1.06909	0.000227544	Up
MEP1B	-5.77752	0.00643884	Down
LRRC14B	6.46622	0.000332342	Up
PYCARD	6.30171	0.000472857	Up
NPPC	6.17644	0.000799231	Up
ZNF559-ZNF177	1.63644	0.00101438	Up
KRT75	6.00128	0.00166603	Up
SPINK13	-4.78778	0.0406281	Down
PRR5-ARHGAP8	3.26718	0.00265966	Up
C20orf202	-5.70637	0.00220037	Down
RHAG	5.82297	0.00289594	Up
SMCO2	2.8723	0.00404264	Up
SVOP	5.69565	0.00455222	Up
IRF4	1.85765	0.00665736	Up
GBP4	5.57405	0.00685764	Up
EXD1	-3.11775	0.00601155	Down
DES	-3.47201	0.0120163	Down
CMKLR1	-3.3363	0.0246673	Down
CDHR4	5.53698	0.00722222	Up
CHST9	5.88974	0.00754412	Up
BIVM-ERCC5	1.18863	0.00757509	Up
FMC1-LUC7L2	2.10617	0.00846265	Up
ZNF705A	-5.13579	0.0159238	Down
GREM1	5.48517	0.00899623	Up
HSPB9	-2.68582	0.0418168	Down
ZKSCAN7	-4.48059	0.0205348	Down
RSAD2	1.43375	0.0104416	Up
NYX	-5.44506	0.00643621	Down
RHBG	5.78398	0.0105236	Up
PRR18	5.44103	0.0105343	Up
CRTAM	5.69855	0.0119495	Up
AGRP	-4.69048	0.0496361	Down
TAFA4	-5.49621	0.013013	Down
MICALCL	-1.606	0.0046101	Down
ZSCAN5C	-5.58746	0.0115746	Down
UTS2B	-5.05961	0.0388006	Down
TRIM49C	3.02344	0.012394	Up
GDPD4	-3.38262	0.0350882	Down
C5AR1	1.18405	0.0128676	Up
OR8B4	5.63292	0.0133802	Up
JCHAIN	2.14451	0.0140111	Up
CASP14	5.35207	0.0136676	Up
XKR8	5.33679	0.0139776	Up
PDE6B	3.77953	0.0143908	Up
GABRG1	-5.69124	0.00281044	Down
LRRN4	-3.28246	0.0202212	Down
TSPYL5	5.35207	0.0136676	Up
KRT31	5.63535	0.0142868	Up
NWD2	5.93415	0.0149117	Up
LOC105376731	4.8624	0.0471796	Up
MYO1G	1.77174	0.0221014	Up
OR56B4	-4.26374	0.0322563	Down
HSFX1	7.87722	0.0439033	Up
OCM	-4.91597	0.031055	Down
BHMG1	-5.6497	0.00340685	Down
ERBB4	2.45203	0.0208234	Up
IZUMO1	5.22094	0.0397216	Up
MAPK8IP2	-3.46051	0.00928528	Down
ITGA2B	1.52184	0.0427026	Up
RGS22	-4.66116	0.04995	Down
CLIC3	5.03543	0.0303023	Up
C9orf131	-2.31516	0.0212356	Down
MICOS10-NBL1	-1.7686	0.00139365	Down
NT5C1B	5.5626	0.0170608	Up
FRMPD3	-5.03679	0.0201792	Down
VWA2	-1.61431	0.0146767	Down
BANK1	3.32719	0.0294644	Up
OR1C1	-2.71041	0.049453	Down
ATP6V0D2	5.10499	0.0455855	Up
CDCP2	-5.08802	0.0361128	Down
GUCY1A2	-1.61615	0.0406168	Down
SYT16	-2.73192	0.0441522	Down
OR3A1	2.95727	0.0154113	Up
TPTEP2-CSNK1E	-2.26852	0.000379985	Down
GPX2	-3.18269	0.0337041	Down
TMEFF1	-1.69496	0.00987082	Down
GPC3	5.23757	0.0352076	Up
CCL17	-4.92043	0.0295877	Down
ARRDC5	5.13111	0.024444	Up
LRATD1	5.47097	0.0209007	Up
IDI2	3.62849	0.022857	Up
NPIPA8	-1.10407	1.54247e-19	Down
DUSP27	-5.72528	0.0025957	Down
SCRT1	2.44554	0.0235199	Up
H2BC15	1.10015	0.0177794	Up
KCNK13	-4.97942	0.0234538	Down
PARP15	4.91506	0.0425614	Up
SPINK2	-5.59824	0.00352179	Down
PXT1	5.48828	0.0208857	Up
SMIM11A	-3.65319	0.0144616	Down
MORN5	5.19153	0.0380707	Up
KCNMB2	1.66198	0.0291589	Up
CCDC89	-5.58156	0.00420585	Down
AMN	2.27666	0.0337237	Up
SGCG	-3.03862	0.00560927	Down
KCNH2	1.23905	0.0219109	Up
UCHL1	3.42819	0.035572	Up
WDR86	-3.82275	0.0304924	Down
EPSTI1	1.10677	0.0390555	Up
MMP24-AS1-EDEM2	1.1599	0.0216165	Up
SPINK7	5.3768	0.0265145	Up
AQP5	-3.41884	0.0180764	Down
CYTIP	5.68232	0.0259551	Up
IL34	2.88684	0.0293802	Up
COL4A2-AS2	-6.4041	0.000121121	Down
SLC26A7	1.34161	0.0482613	Up
C1orf94	5.38542	0.0244054	Up
STAP1	5.11834	0.0259423	Up
CSRP3	-5.53577	0.0268665	Down
LRRD1	2.14119	0.0212154	Up
ADCYAP1	-1.59537	0.0321919	Down
RAD51AP2	-1.59362	0.04587	Down
ADAM28	1.88174	0.0358552	Up
GIPC3	1.28264	0.0473143	Up
PSPN	1.23345	0.029905	Up
